# Supplementary material for: Enhanced Supersaturation via Fusion-Assisted Amorphization during FDM 3D Printing of Crystalline Poorly Soluble Drug Loaded Filaments
Source: Pharmaceutics. 2021 Nov 4;13(11):1857. doi: 10.3390/pharmaceutics13111857 (PMC8618474; doi:10.3390/pharmaceutics13111857)
Supplement: Supplementary file 1 [file pharmaceutics-13-01857-s001.zip]

Archive with 1 entries (1 files):
- pharmaceutics-1418038-supplementary.pdf
